# Supplementary material for: Interleukin-1 mediates ischaemic brain injury via distinct actions on endothelial cells and cholinergic neurons
Source: Brain Behav Immun. 2019 Feb;76:126–38. doi: 10.1016/j.bbi.2018.11.012 (PMC6363965; doi:10.1016/j.bbi.2018.11.012)
Supplement: Supplementary data 1 [file mmc1.xml]

<?xml version="1.0" encoding="UTF-8" standalone="no"?><data:data><datasets><author>stuart.allan@manchester.ac.uk</author><type>0</type><dataset><value>1</value><reason>Data will be made available on request</reason><comments/></dataset></datasets></data:data>
